# Supplementary material for: A Physiologically-Based Pharmacokinetic (PBPK) Model Network for the Prediction of CYP1A2 and CYP2C19 Drug–Drug–Gene Interactions with Fluvoxamine, Omeprazole, S-mephenytoin, Moclobemide, Tizanidine, Mexiletine, Ethinylestradiol, and Caffeine
Source: Pharmaceutics. 2020 Dec 8;12(12):1191. doi: 10.3390/pharmaceutics12121191 (PMC7764797; doi:10.3390/pharmaceutics12121191)
Supplement: Supplementary file 1 [file pharmaceutics-12-01191-s001.zip]

Archive with 5 entries (4 files):
- pharmaceutics-1010984 supplementary/PBPK_manuscript_supplement S1_Pharmaceutics.docx
- pharmaceutics-1010984 supplementary/PBPK_manuscript_supplement S2a_Pharmaceutics.docx
- pharmaceutics-1010984 supplementary/PBPK_manuscript_supplement S2b_Pharmaceutics.docx
- pharmaceutics-1010984 supplementary/PBPK_manuscript_supplement S3_Pharmaceutics.docx
- pharmaceutics-1010984 supplementary/
